# Supplementary material for: A Novel Rhabdovirus Associated with the Idaho Population of Potato Cyst Nematode Globodera pallida
Source: Viruses. 2022 Dec 5;14(12):2718. doi: 10.3390/v14122718 (PMC9783950; doi:10.3390/v14122718)
Supplement: Supplementary file 1 [file viruses-14-02718-s001.zip]

Archive with 1 entries (1 files):
- viruses-2005792-supplementary.xlsx
