# Supplementary material for: A Novel Rhabdovirus Associated with the Idaho Population of Potato Cyst Nematode Globodera pallida
Source: Viruses. 2022 Dec 5;14(12):2718. doi: 10.3390/v14122718 (PMC9783950; doi:10.3390/v14122718)
Supplement: Supplementary file 1 [file viruses-14-02718-s001.zip › viruses-2005792-supplementary.xlsx]

## Sheet: Sheet1
Suppl. Table S1	Summary of primers used in this study and their sequence. All primers were based on the initial contig.
Name	Forward (5' -> 3')	Reverse (5' -> 3')	Position*			Use	Ref
PcRV1	ACGGATTGTAGGCTCCCATTTT	ACCTGTACGGAATTGATGCCTT	839	1600		Testing	This study
PcRV2	AGCACAGAACTGGTCAATAGGG	GCAAGTCAGGGCATCACAAAAT	5134	5880		Testing	This study
PcRV3	CCCATGTCAAGATCCGGGATAG	TTTGCTTATGAGAGCTCTGCCA	10387	11334		Testing	This study
EF1	AACATCTCTGTGAAGGACATTCG	TCTCCTTAAGTTCGGCGAATTTGC	N.A.	N.A.		Testing	Thorpe, 2012
PcPLV	GTGAAACACGGGCCTTTA	ATACCACCCAATACGCAATAG	8348**	8799**		testing	This study
PcRV_SS1	TGCGCTCATCGAATCTCCAT	TGGGCGCTTCCGAAAAGATA	40	914		Sanger sequencing	This study
PcRV_SS2	ACACAGCGTGACTCCTGTTC	TGTACGGAATTGATGCCTTG	711	1597		Sanger sequencing	This study
PcRV_SS3	TTGGATTGGCAACAATGAAC	TACAAGTGCTCGCTCGAATC	1472	2273		Sanger sequencing	This study
PcRV_SS4	CCCTGTATGTCGCACTGCTC	CCAGCTCCGTAGCAAAAGAC	2162	2962		Sanger sequencing	This study
PcRV_SS5	TTTCCGATGTGTGTCAATGC	GAGGTCAGCACCGATTAAGG	2845	3651		Sanger sequencing	This study
PcRV_SS6	TGGTATGTCCGTCAAGGATG	GGCAACCGAGTTGGTAAGAG	3528	4284		Sanger sequencing	This study
PcRV_SS7	GATGAGTGGAGCTGTCATGG	CGGACTGCCGATTAAGAGAG	4170	4944		Sanger sequencing	This study
PcRV_SS8	TTCAAAGAACATGCGCGACG	CGACGACGAAGGGCTATCAA	4818	5673		Sanger sequencing	This study
PcRV_SS9	CGGGTAGTAAGGGACAATGC	GATGAGCCAAGGGAATGAAG	5508	6378		Sanger sequencing	This study
PcRV_SS10	TTTGTTCGTCACAGTCGACAC	AAGCAAACCAAAGCTCCAAG	6233	7118		Sanger sequencing	This study
PcRV_SS11	TTCATCCCGAGCACTGAAG	AGAAGGGCGGAGATTAAAGC	7006	7852		Sanger sequencing	This study
PcRV_SS12	ATGAGAAGGCTGGTCGTGTC	TGGACTTGGTCCTCATCCTC	7730	8559		Sanger sequencing	This study
PcRV_SS13	TCGTGAGTGACGTAATTGCAG	TCTTACTTGCGCTTCCCAAC	8417	9237		Sanger sequencing	This study
PcRV_SS14	CAGTGGGGAGATGATTTTGG	AGCAATCAAAGCTTCCCATC	9115	10007		Sanger sequencing	This study
PcRV_SS15	CGGAAAGTGGCATTGATCTC	TTGCCCAGGAGACTATGAGC	9857	10651		Sanger sequencing	This study
PcRV_SS16	CACAAGACGCTCAAAATGAGG	TGTCCGCGTTTCATTTAATTC	10533	11418		Sanger sequencing	This study
PcRV_SS17	CTGGCAGAGCTCTCATAAGCA	CAAAGCATGACATTGCCGCT	11312	12205		Sanger sequencing	This study
PcRV_SS18	TCAATTTCCCTGCCATGTAAC	GAGACGACATAGGCCCTTACC	11999	12802		Sanger sequencing	This study
PcRV_SS19	TTGGCTCGCGGACCATTATT	AGGGACATAAGACGTGAACTATGTT	12638	13450		Sanger sequencing	This study
PcRV_3RACE_SP5	TCTTTTCCCGACATCGTGCA	N.A.	13306	-		3'-RACE	This study
PcRV_5RACE_SP1	N.A.	GCGTAAATGCGTTTCAGAAATCG	140	-		5'-RACE	This study
PcRV_5RACE_SP2	N.A.	CATAGTCCACGTCTTATGTCCCT	109	-		5'-RACE	This study
PcRV_5RACE_SP3	N.A.	CGTCTTATGTCCCTAAACTACAC	100	-		5'-RACE	This study
*The positions indicated correspond to start (left column) and end (right column) nucleotide of amplification product, based on initial PcRV HTS contig.
**The positions indicated correspond to start (left column) and end (right column) nucleotide of amplification product, based on PCN picorna-like virus(PcPLV) genome (accession number: MG550273)
